# Supplementary material for: Estimation of Excess Deaths Associated With the COVID-19 Pandemic in Istanbul, Turkey
Source: Front Public Health. 2022 Jul 25;10:888123. doi: 10.3389/fpubh.2022.888123 (PMC9357990; doi:10.3389/fpubh.2022.888123)
Supplement: Supplementary Material 1 — Dynamic dataset of daily official and excess deaths in Istanbul. [file Table_1.XLSX]

## Sheet: Istanbul All-Cause Deaths
Week of the year	Day of the year	All-cause deaths (ACD) - 2015	All-cause deaths (ACD) - 2016	All-cause deaths (ACD) - 2017	All-cause deaths (ACD) - 2018	All-cause deaths (ACD) - 2019	Date - 2020	All-cause deaths (ACD) - 2020	Date - 2021	All-cause deaths (ACD) - 2021
1	1	206	203	286	208	262	2020-01-01	228	2021-01-01	294
1	2	200	213	296	243	237	2020-01-02	210	2021-01-02	272
1	3	195	245	273	215	235	2020-01-03	262	2021-01-03	251
1	4	203	245	278	231	246	2020-01-04	257	2021-01-04	275
1	5	204	218	273	226	258	2020-01-05	245	2021-01-05	277
1	6	209	218	277	221	276	2020-01-06	264	2021-01-06	277
1	7	231	253	269	208	282	2020-01-07	234	2021-01-07	270
2	8	231	223	274	205	285	2020-01-08	260	2021-01-08	271
2	9	200	249	294	218	295	2020-01-09	245	2021-01-09	266
2	10	192	231	299	235	268	2020-01-10	253	2021-01-10	243
2	11	243	255	295	229	269	2020-01-11	284	2021-01-11	286
2	12	217	236	266	227	272	2020-01-12	227	2021-01-12	262
2	13	188	246	282	203	236	2020-01-13	238	2021-01-13	242
2	14	214	238	247	200	303	2020-01-14	272	2021-01-14	251
3	15	210	229	254	217	269	2020-01-15	258	2021-01-15	248
3	16	222	233	263	224	306	2020-01-16	259	2021-01-16	237
3	17	189	261	282	252	279	2020-01-17	276	2021-01-17	246
3	18	200	266	275	239	273	2020-01-18	266	2021-01-18	255
3	19	212	226	258	247	286	2020-01-19	246	2021-01-19	265
3	20	187	247	262	221	265	2020-01-20	253	2021-01-20	256
3	21	207	234	230	243	284	2020-01-21	270	2021-01-21	266
4	22	169	235	257	237	262	2020-01-22	245	2021-01-22	259
4	23	205	229	268	237	260	2020-01-23	271	2021-01-23	223
4	24	220	245	261	227	294	2020-01-24	244	2021-01-24	224
4	25	208	281	270	225	290	2020-01-25	264	2021-01-25	234
4	26	194	256	267	229	288	2020-01-26	258	2021-01-26	269
4	27	199	288	248	245	278	2020-01-27	273	2021-01-27	249
4	28	215	284	229	233	282	2020-01-28	269	2021-01-28	208
5	29	189	248	224	241	280	2020-01-29	249	2021-01-29	255
5	30	222	238	215	202	273	2020-01-30	226	2021-01-30	232
5	31	222	233	244	220	277	2020-01-31	259	2021-01-31	200
5	32	215	272	211	248	255	2020-02-01	222	2021-02-01	227
5	33	216	230	236	235	247	2020-02-02	243	2021-02-02	235
5	34	183	250	212	241	253	2020-02-03	243	2021-02-03	229
5	35	196	284	249	231	278	2020-02-04	229	2021-02-04	231
6	36	190	253	227	229	239	2020-02-05	248	2021-02-05	220
6	37	188	215	214	211	245	2020-02-06	220	2021-02-06	214
6	38	206	223	246	229	285	2020-02-07	230	2021-02-07	205
6	39	212	246	255	215	231	2020-02-08	228	2021-02-08	257
6	40	241	230	224	235	244	2020-02-09	205	2021-02-09	225
6	41	218	222	237	224	209	2020-02-10	248	2021-02-10	214
6	42	222	222	205	196	226	2020-02-11	241	2021-02-11	226
7	43	188	241	185	206	225	2020-02-12	235	2021-02-12	205
7	44	176	203	246	204	239	2020-02-13	223	2021-02-13	192
7	45	208	211	209	216	226	2020-02-14	226	2021-02-14	221
7	46	173	240	237	202	220	2020-02-15	217	2021-02-15	242
7	47	230	209	229	223	219	2020-02-16	205	2021-02-16	218
7	48	237	217	212	207	214	2020-02-17	219	2021-02-17	206
7	49	226	225	190	200	235	2020-02-18	211	2021-02-18	224
8	50	207	233	229	216	239	2020-02-19	235	2021-02-19	242
8	51	230	212	220	216	245	2020-02-20	198	2021-02-20	204
8	52	205	195	229	196	235	2020-02-21	220	2021-02-21	243
8	53	219	228	233	242	234	2020-02-22	176	2021-02-22	246
8	54	240	208	208	205	199	2020-02-23	195	2021-02-23	242
8	55	203	204	214	228	228	2020-02-24	236	2021-02-24	252
8	56	237	204	203	208	230	2020-02-25	208	2021-02-25	231
9	57	230	211	190	233	241	2020-02-26	198	2021-02-26	222
9	58	213	216	198	221	241	2020-02-27	246	2021-02-27	215
9	59	193	202	240	222	212	2020-02-28	206	2021-02-28	214
9	60	195	185	203	230	224	2020-03-01	195	2021-03-01	241
9	61	226	224	232	251	233	2020-03-02	232	2021-03-02	224
9	62	213	200	203	231	195	2020-03-03	209	2021-03-03	252
9	63	209	191	211	222	227	2020-03-04	222	2021-03-04	226
10	64	227	187	186	199	216	2020-03-05	204	2021-03-05	221
10	65	211	175	234	215	228	2020-03-06	206	2021-03-06	221
10	66	215	224	213	202	218	2020-03-07	193	2021-03-07	213
10	67	221	174	203	225	228	2020-03-08	230	2021-03-08	219
10	68	197	209	213	227	212	2020-03-09	196	2021-03-09	260
10	69	214	226	227	208	199	2020-03-10	203	2021-03-10	235
10	70	237	206	190	217	214	2020-03-11	224	2021-03-11	212
11	71	217	169	189	225	218	2020-03-12	237	2021-03-12	276
11	72	219	184	211	205	190	2020-03-13	218	2021-03-13	254
11	73	235	197	202	213	224	2020-03-14	204	2021-03-14	221
11	74	207	216	216	194	192	2020-03-15	207	2021-03-15	271
11	75	242	217	197	215	205	2020-03-16	254	2021-03-16	226
11	76	235	190	236	210	211	2020-03-17	215	2021-03-17	267
11	77	211	222	204	192	225	2020-03-18	272	2021-03-18	236
12	78	218	210	194	220	233	2020-03-19	266	2021-03-19	269
12	79	226	172	241	190	224	2020-03-20	281	2021-03-20	240
12	80	236	225	230	220	201	2020-03-21	217	2021-03-21	253
12	81	218	227	203	236	213	2020-03-22	250	2021-03-22	292
12	82	223	194	207	190	189	2020-03-23	250	2021-03-23	272
12	83	207	225	212	214	215	2020-03-24	236	2021-03-24	240
12	84	224	221	210	197	198	2020-03-25	233	2021-03-25	281
13	85	211	192	185	228	226	2020-03-26	243	2021-03-26	254
13	86	237	171	219	203	217	2020-03-27	274	2021-03-27	263
13	87	235	208	192	213	217	2020-03-28	269	2021-03-28	268
13	88	210	208	210	211	242	2020-03-29	287	2021-03-29	331
13	89	219	211	193	195	218	2020-03-30	298	2021-03-30	287
13	90	235	210	213	161	183	2020-03-31	294	2021-03-31	284
13	91	222	224	173	193	223	2020-04-01	312	2021-04-01	280
14	92	212	171	231	248	198	2020-04-02	314	2021-04-02	322
14	93	216	187	217	191	217	2020-04-03	329	2021-04-03	286
14	94	206	217	210	213	202	2020-04-04	327	2021-04-04	305
14	95	219	197	182	216	193	2020-04-05	346	2021-04-05	275
14	96	213	190	209	210	191	2020-04-06	316	2021-04-06	342
14	97	229	193	183	194	207	2020-04-07	332	2021-04-07	363
14	98	198	215	212	200	205	2020-04-08	341	2021-04-08	285
15	99	216	201	205	219	222	2020-04-09	323	2021-04-09	298
15	100	208	191	243	220	196	2020-04-10	334	2021-04-10	275
15	101	170	204	209	192	192	2020-04-11	320	2021-04-11	377
15	102	218	192	213	223	202	2020-04-12	291	2021-04-12	338
15	103	202	193	199	212	201	2020-04-13	314	2021-04-13	346
15	104	219	216	226	197	198	2020-04-14	338	2021-04-14	373
15	105	203	210	204	179	193	2020-04-15	304	2021-04-15	332
16	106	182	171	195	198	199	2020-04-16	293	2021-04-16	322
16	107	211	173	232	233	215	2020-04-17	291	2021-04-17	334
16	108	188	210	188	193	195	2020-04-18	286	2021-04-18	367
16	109	173	189	204	185	206	2020-04-19	295	2021-04-19	414
16	110	205	213	195	204	194	2020-04-20	296	2021-04-20	402
16	111	210	197	191	206	196	2020-04-21	277	2021-04-21	376
16	112	216	199	201	198	205	2020-04-22	294	2021-04-22	377
17	113	216	160	188	211	195	2020-04-23	259	2021-04-23	357
17	114	214	194	201	215	194	2020-04-24	308	2021-04-24	373
17	115	202	196	216	231	214	2020-04-25	291	2021-04-25	332
17	116	200	196	180	217	198	2020-04-26	237	2021-04-26	361
17	117	215	168	218	216	217	2020-04-27	269	2021-04-27	355
17	118	218	173	215	180	188	2020-04-28	273	2021-04-28	370
17	119	202	168	190	192	220	2020-04-29	298	2021-04-29	382
18	120	207	184	209	191	230	2020-04-30	261	2021-04-30	390
18	121	155	155	187	202	217	2020-05-01	278	2021-05-01	368
18	122	208	196	220	183	197	2020-05-02	233	2021-05-02	344
18	123	187	207	179	202	217	2020-05-03	217	2021-05-03	347
18	124	203	198	188	206	214	2020-05-04	250	2021-05-04	347
18	125	193	182	182	175	193	2020-05-05	243	2021-05-05	340
18	126	199	188	185	215	233	2020-05-06	259	2021-05-06	346
19	127	219	190	219	215	198	2020-05-07	228	2021-05-07	324
19	128	202	163	189	189	175	2020-05-08	269	2021-05-08	324
19	129	171	186	214	210	207	2020-05-09	221	2021-05-09	282
19	130	181	224	182	189	220	2020-05-10	224	2021-05-10	303
19	131	183	166	161	217	169	2020-05-11	264	2021-05-11	314
19	132	167	215	207	206	214	2020-05-12	247	2021-05-12	330
19	133	169	231	201	177	205	2020-05-13	250	2021-05-13	313
20	134	162	204	187	202	213	2020-05-14	201	2021-05-14	287
20	135	203	185	220	188	192	2020-05-15	210	2021-05-15	300
20	136	190	195	190	232	202	2020-05-16	202	2021-05-16	305
20	137	205	196	186	190	210	2020-05-17	205	2021-05-17	273
20	138	181	193	180	196	188	2020-05-18	231	2021-05-18	278
20	139	185	156	182	194	181	2020-05-19	194	2021-05-19	266
20	140	185	194	194	196	190	2020-05-20	238	2021-05-20	266
21	141	195	172	202	206	223	2020-05-21	188	2021-05-21	265
21	142	170	177	208	220	190	2020-05-22	216	2021-05-22	254
21	143	184	209	221	209	191	2020-05-23	223	2021-05-23	249
21	144	162	198	197	174	220	2020-05-24	184	2021-05-24	257
21	145	185	209	182	207	193	2020-05-25	201	2021-05-25	237
21	146	185	186	214	205	170	2020-05-26	191	2021-05-26	253
21	147	177	190	193	180	190	2020-05-27	219	2021-05-27	214
22	148	172	179	188	188	200	2020-05-28	185	2021-05-28	245
22	149	199	189	219	201	211	2020-05-29	217	2021-05-29	200
22	150	173	198	202	155	223	2020-05-30	174	2021-05-30	229
22	151	174	196	190	169	198	2020-05-31	206	2021-05-31	235
22	152	163	208	179	204	204	2020-06-01	182	2021-06-01	241
22	153	187	214	208	184	194	2020-06-02	223	2021-06-02	225
22	154	158	197	171	165	172	2020-06-03	223	2021-06-03	232
23	155	169	148	183	205	191	2020-06-04	184	2021-06-04	231
23	156	171	173	172	221	219	2020-06-05	217	2021-06-05	197
23	157	160	176	168	220	190	2020-06-06	191	2021-06-06	212
23	158	155	186	179	189	183	2020-06-07	209	2021-06-07	227
23	159	164	159	190	200	214	2020-06-08	221	2021-06-08	227
23	160	156	175	178	202	182	2020-06-09	222	2021-06-09	189
23	161	186	191	188	175	239	2020-06-10	215	2021-06-10	202
24	162	179	185	191	174	192	2020-06-11	219	2021-06-11	240
24	163	191	170	178	179	183	2020-06-12	217	2021-06-12	207
24	164	177	216	198	179	177	2020-06-13	187	2021-06-13	207
24	165	182	176	209	205	219	2020-06-14	198	2021-06-14	232
24	166	197	169	164	188	165	2020-06-15	198	2021-06-15	206
24	167	177	203	199	194	196	2020-06-16	226	2021-06-16	219
24	168	192	197	177	176	232	2020-06-17	197	2021-06-17	219
25	169	175	183	169	230	204	2020-06-18	216	2021-06-18	190
25	170	161	171	178	215	176	2020-06-19	181	2021-06-19	208
25	171	171	209	220	194	179	2020-06-20	204	2021-06-20	191
25	172	172	213	166	199	174	2020-06-21	209	2021-06-21	206
25	173	179	189	166	172	217	2020-06-22	190	2021-06-22	233
25	174	162	196	186	212	207	2020-06-23	215	2021-06-23	211
25	175	170	191	205	194	185	2020-06-24	166	2021-06-24	221
26	176	167	190	203	192	194	2020-06-25	188	2021-06-25	209
26	177	159	176	192	187	201	2020-06-26	197	2021-06-26	213
26	178	158	187	174	188	206	2020-06-27	212	2021-06-27	216
26	179	162	229	202	183	194	2020-06-28	187	2021-06-28	211
26	180	171	213	212	190	203	2020-06-29	192	2021-06-29	232
26	181	177	189	190	199	180	2020-06-30	171	2021-06-30	228
26	182	173	199	222	175	195	2020-07-01	200	2021-07-01	213
27	183	192	184	250	178	200	2020-07-02	218	2021-07-02	232
27	184	181	205	261	200	215	2020-07-03	232	2021-07-03	243
27	185	179	159	220	218	202	2020-07-04	187	2021-07-04	201
27	186	167	151	192	197	167	2020-07-05	201	2021-07-05	245
27	187	179	169	197	194	191	2020-07-06	223	2021-07-06	240
27	188	180	179	198	192	178	2020-07-07	242	2021-07-07	208
27	189	177	175	182	211	181	2020-07-08	200	2021-07-08	224
28	190	180	166	186	207	169	2020-07-09	183	2021-07-09	235
28	191	215	175	219	194	206	2020-07-10	196	2021-07-10	189
28	192	163	204	196	189	172	2020-07-11	178	2021-07-11	208
28	193	155	191	183	195	181	2020-07-12	190	2021-07-12	241
28	194	200	204	194	202	182	2020-07-13	191	2021-07-13	211
28	195	192	188	204	205	172	2020-07-14	198	2021-07-14	216
28	196	158	181	193	175	191	2020-07-15	191	2021-07-15	214
29	197	157	314	191	199	182	2020-07-16	181	2021-07-16	231
29	198	167	178	144	223	181	2020-07-17	186	2021-07-17	245
29	199	157	191	190	207	188	2020-07-18	203	2021-07-18	228
29	200	186	188	172	192	191	2020-07-19	173	2021-07-19	230
29	201	178	186	204	202	184	2020-07-20	210	2021-07-20	231
29	202	163	171	152	191	182	2020-07-21	178	2021-07-21	230
29	203	174	185	172	180	203	2020-07-22	180	2021-07-22	253
30	204	177	181	185	195	215	2020-07-23	198	2021-07-23	246
30	205	188	207	189	180	181	2020-07-24	205	2021-07-24	252
30	206	181	192	189	195	171	2020-07-25	171	2021-07-25	241
30	207	175	211	193	200	198	2020-07-26	197	2021-07-26	212
30	208	168	180	208	189	132	2020-07-27	186	2021-07-27	257
30	209	197	207	172	162	210	2020-07-28	207	2021-07-28	253
30	210	204	197	187	180	222	2020-07-29	193	2021-07-29	239
31	211	191	191	166	222	189	2020-07-30	210	2021-07-30	241
31	212	225	189	185	189	199	2020-07-31	199	2021-07-31	259
31	213	192	184	182	176	201	2020-08-01	210	2021-08-01	224
31	214	202	175	197	199	211	2020-08-02	175	2021-08-02	283
31	215	184	184	199	171	181	2020-08-03	208	2021-08-03	270
31	216	180	198	186	193	187	2020-08-04	197	2021-08-04	306
31	217	189	178	169	198	197	2020-08-05	217	2021-08-05	299
32	218	206	202	149	202	154	2020-08-06	238	2021-08-06	350
32	219	193	200	175	219	200	2020-08-07	202	2021-08-07	274
32	220	161	224	213	176	178	2020-08-08	186	2021-08-08	285
32	221	195	194	195	211	178	2020-08-09	220	2021-08-09	277
32	222	199	187	186	201	189	2020-08-10	213	2021-08-10	262
32	223	187	187	166	196	181	2020-08-11	222	2021-08-11	254
32	224	182	206	175	214	178	2020-08-12	224	2021-08-12	289
33	225	188	157	186	220	184	2020-08-13	224	2021-08-13	258
33	226	179	181	167	198	182	2020-08-14	189	2021-08-14	265
33	227	185	185	172	200	190	2020-08-15	199	2021-08-15	235
33	228	203	177	194	214	168	2020-08-16	186	2021-08-16	257
33	229	199	210	172	179	197	2020-08-17	207	2021-08-17	226
33	230	215	184	204	188	180	2020-08-18	185	2021-08-18	258
33	231	180	200	203	175	183	2020-08-19	198	2021-08-19	246
34	232	201	194	154	181	177	2020-08-20	190	2021-08-20	280
34	233	180	192	208	183	198	2020-08-21	182	2021-08-21	276
34	234	164	180	200	207	180	2020-08-22	193	2021-08-22	228
34	235	163	190	172	176	164	2020-08-23	197	2021-08-23	285
34	236	189	177	180	191	169	2020-08-24	208	2021-08-24	256
34	237	174	191	184	197	215	2020-08-25	225	2021-08-25	263
34	238	160	171	161	190	179	2020-08-26	195
35	239	201	156	169	183	197	2020-08-27	211
35	240	169	184	218	204	172	2020-08-28	201
35	241	174	177	201	174	219	2020-08-29	205
35	242	151	155	172	197	178	2020-08-30	208
35	243	169	147	139	177	203	2020-08-31	222
35	244	199	176	141	184	186	2020-09-01	205
35	245	180	173	161	172	199	2020-09-02	199
36	246	160	177	172	205	189	2020-09-03	182
36	247	201	159	207	173	201	2020-09-04	213
36	248	170	185	192	181	193	2020-09-05	222
36	249	174	163	180	173	199	2020-09-06	202
36	250	167	187	174	191	178	2020-09-07	220
36	251	164	183	182	211	175	2020-09-08	218
36	252	162	187	183	189	193	2020-09-09	191
37	253	169	184	190	206	184	2020-09-10	199
37	254	178	183	197	197	172	2020-09-11	220
37	255	188	201	220	179	200	2020-09-12	209
37	256	148	185	196	203	182	2020-09-13	185
37	257	184	178	175	161	184	2020-09-14	205
37	258	156	172	186	160	178	2020-09-15	194
37	259	172	183	195	160	188	2020-09-16	227
38	260	159	183	198	189	173	2020-09-17	203
38	261	160	178	203	180	183	2020-09-18	227
38	262	182	199	167	217	185	2020-09-19	215
38	263	179	204	190	190	214	2020-09-20	200
38	264	164	162	161	171	165	2020-09-21	224
38	265	159	173	195	198	176	2020-09-22	218
38	266	163	158	167	174	190	2020-09-23	214
39	267	165	171	183	188	201	2020-09-24	223
39	268	163	187	172	181	229	2020-09-25	203
39	269	206	187	216	169	198	2020-09-26	200
39	270	168	189	187	188	209	2020-09-27	217
39	271	156	169	169	189	177	2020-09-28	234
39	272	177	188	178	196	186	2020-09-29	196
39	273	178	201	178	212	204	2020-09-30	195
40	274	164	183	192	223	208	2020-10-01	212
40	275	182	189	149	164	203	2020-10-02	230
40	276	163	190	173	219	203	2020-10-03	191
40	277	159	203	179	183	224	2020-10-04	207
40	278	183	180	194	170	183	2020-10-05	210
40	279	184	208	200	197	168	2020-10-06	229
40	280	189	197	181	198	209	2020-10-07	201
41	281	184	205	192	211	218	2020-10-08	211
41	282	178	172	181	181	170	2020-10-09	220
41	283	193	195	196	199	200	2020-10-10	192
41	284	164	207	206	195	202	2020-10-11	195
41	285	173	202	191	207	170	2020-10-12	249
41	286	166	192	176	174	168	2020-10-13	245
41	287	188	177	190	186	208	2020-10-14	231
42	288	151	185	220	183	191	2020-10-15	205
42	289	175	199	205	189	200	2020-10-16	224
42	290	169	218	230	196	201	2020-10-17	223
42	291	183	206	189	229	174	2020-10-18	229
42	292	216	206	189	184	187	2020-10-19	222
42	293	159	207	197	166	215	2020-10-20	239
42	294	195	199	185	218	236	2020-10-21	239
43	295	194	180	196	196	196	2020-10-22	268
43	296	208	204	216	203	182	2020-10-23	267
43	297	176	182	191	211	197	2020-10-24	276
43	298	187	199	201	211	184	2020-10-25	275
43	299	205	196	209	193	188	2020-10-26	294
43	300	218	196	210	188	202	2020-10-27	273
43	301	173	193	200	183	205	2020-10-28	268
44	302	207	187	192	214	180	2020-10-29	295
44	303	205	200	212	232	193	2020-10-30	309
44	304	189	203	228	181	200	2020-10-31	304
44	305	180	219	219	218	208	2020-11-01	275
44	306	243	210	193	206	218	2020-11-02	287
44	307	217	194	217	206	222	2020-11-03	317
44	308	212	230	203	209	220	2020-11-04	345
45	309	205	240	214	208	220	2020-11-05	310
45	310	199	215	205	213	191	2020-11-06	332
45	311	196	206	227	210	217	2020-11-07	328
45	312	189	225	184	183	206	2020-11-08	338
45	313	183	194	197	204	207	2020-11-09	372
45	314	205	207	219	212	199	2020-11-10	387
45	315	172	202	215	173	219	2020-11-11	370
46	316	200	180	187	202	201	2020-11-12	378
46	317	205	222	230	199	183	2020-11-13	399
46	318	182	216	220	197	195	2020-11-14	369
46	319	172	199	221	245	200	2020-11-15	382
46	320	190	222	206	219	190	2020-11-16	393
46	321	211	219	194	187	190	2020-11-17	439
46	322	207	195	206	212	188	2020-11-18	395
47	323	185	197	203	244	221	2020-11-19	432
47	324	214	209	220	208	192	2020-11-20	423
47	325	174	215	207	211	178	2020-11-21	427
47	326	191	212	204	186	207	2020-11-22	397
47	327	211	179	226	212	220	2020-11-23	433
47	328	178	220	197	203	202	2020-11-24	458
47	329	176	220	238	205	202	2020-11-25	473
48	330	196	230	201	212	213	2020-11-26	451
48	331	195	198	220	237	212	2020-11-27	367
48	332	203	196	234	245	197	2020-11-28	385
48	333	168	218	228	212	212	2020-11-29	419
48	334	188	209	212	224	224	2020-11-30	424
48	335	205	203	214	205	202	2020-12-01	412
48	336	197	206	227	193	208	2020-12-02	457
49	337	186	207	223	220	204	2020-12-03	467
49	338	204	190	210	227	191	2020-12-04	426
49	339	178	230	220	206	193	2020-12-05	418
49	340	203	195	193	208	205	2020-12-06	413
49	341	193	240	202	194	219	2020-12-07	453
49	342	237	220	226	213	188	2020-12-08	394
49	343	198	188	225	191	192	2020-12-09	422
50	344	197	241	194	263	206	2020-12-10	408
50	345	177	187	236	193	207	2020-12-11	417
50	346	219	227	208	231	208	2020-12-12	360
50	347	189	212	185	204	226	2020-12-13	406
50	348	220	211	215	212	198	2020-12-14	408
50	349	233	200	221	227	220	2020-12-15	385
50	350	220	241	232	202	212	2020-12-16	370
51	351	209	203	205	218	206	2020-12-17	367
51	352	197	207	244	194	238	2020-12-18	357
51	353	201	244	221	253	234	2020-12-19	340
51	354	227	222	224	217	239	2020-12-20	352
51	355	182	223	208	238	237	2020-12-21	316
51	356	205	235	227	218	216	2020-12-22	388
51	357	189	249	219	216	231	2020-12-23	337
52	358	211	223	202	223	221	2020-12-24	320
52	359	221	235	264	216	216	2020-12-25	347
52	360	198	232	241	236	228	2020-12-26	298
52	361	201	229	231	250	215	2020-12-27	307
52	362	220	224	220	242	225	2020-12-28	326
52	363	210	261	237	233	204	2020-12-29	301
52	364	215	274	225	206	235	2020-12-30	285
52	365	239	258	203	250	259	2020-12-31	295
