# Supplementary material for: Estimation of Excess Deaths Associated With the COVID-19 Pandemic in Istanbul, Turkey
Source: Front Public Health. 2022 Jul 25;10:888123. doi: 10.3389/fpubh.2022.888123 (PMC9357990; doi:10.3389/fpubh.2022.888123)
Supplement: Supplementary file 2 [file Table_2.XLSX]

## Sheet: Table5a
Information	Date	Istanbul	West Marmara	Aegean	East Marmara	West Anatolia	Mediterranean	Central Anatolia	West Black Sea	East Black Sea	Northeast Anatolia	Central East Anatolia	Southeast Anatolia	Turkey
Table5a	2020-06-28	2687	152	490	534	336	124	84	182	89	63	53	303	5097
Total number of COVID19 deaths according to NUTS-1, per 100.000, Turkey	2020-07-05	2711	153	508	545	358	127	86	185	90	64	54	344	5225
Scope	2020-07-12	2735	156	520	553	379	133	86	186	90	66	56	403	5363
This dataset includes the NUTS1 level COVID19 deaths data presented in the weekly reports of the Turkey Ministry of Health.	2020-07-19	2755	157	527	560	408	136	88	188	96	66	61	449	5491
Data Source	2020-07-26	2773	159	539	572	430	142	89	191	97	68	68	485	5613
Turkey MoH Weekly Reports	2020-08-02	2791	160	547	582	453	150	92	193	100	69	74	517	5728
Licence	2020-08-09	2811	160	553	590	471	156	93	193	101	70	81	565	5844
This dataset is licensed under the CC BY-NC-ND 4.0 license.	2020-08-16	2830	162	562	598	490	159	95	196	102	75	86	619	5974
	2020-08-23	2843	162	576	613	531	163	98	197	105	75	90	668	6121
	2020-08-30	2865	164	591	623	576	170	107	206	110	77	97	740	6326
	2020-09-06	2899	171	612	635	651	196	155	225	125	96	126	782	6673
	2020-09-13	2941	180	638	653	733	222	214	253	138	112	157	815	7056
	2020-09-20	2986	191	668	670	822	263	284	290	150	133	196	853	7506
	2020-09-27	3041	200	710	691	915	314	347	319	163	158	236	903	7997
	2020-10-04	3090	210	752	713	1002	359	399	353	175	176	268	944	8441
	2020-10-11	3135	215	791	733	1091	393	441	380	185	196	296	981	8837
	2020-10-18	3190	223	843	761	1188	432	481	418	196	214	323	1027	9296
	2020-10-25	3253	235	902	810	1278	479	524	453	208	231	354	1072	9799
