# Supplementary material for: Estimation of Excess Deaths Associated With the COVID-19 Pandemic in Istanbul, Turkey
Source: Front Public Health. 2022 Jul 25;10:888123. doi: 10.3389/fpubh.2022.888123 (PMC9357990; doi:10.3389/fpubh.2022.888123)
Supplement: Supplementary Material 2 — Weekly death numbers at NUTS-1 level in Turkey. [file Data_Sheet_1.xlsx]

## Sheet: İBB Vefat Verileri
	Açıklamalar	Yılın haftası	Yılın günü	defin_2015	defin_2016	defin_2017	defin_2018	defin_2019	tarih_2020	defin_2020	son_guncelleme2020	tarih_2021	defin_2021	son_guncelleme2021	tarih_2022	defin_2022	son_guncelleme2022
1	İçerik	1	1	206	203	286	208	262	2020-01-01	228	2020-09-19	2021-01-01	294	2021-03-02 09:47:31	2022-01-01	285	2022-01-30 10:41:07
	Bu doküman, İstanbul Büyükşehir Belediyesi (İBB) tarafından yayınlanan günlük vefat verilerini içermektedir.	1	2	200	213	296	243	237	2020-01-02	210	2020-09-19	2021-01-02	272	2021-03-02 09:48:45	2022-01-02	283	2022-01-09 10:50:16
2	Kapsam	1	3	195	245	273	215	235	2020-01-03	262	2020-09-19	2021-01-03	251	2021-01-09 19:31:56	2022-01-03	298	2022-02-13 10:32:39
	Veri seti 2015-2021 yılları arasını kapsamaktadır.	1	4	203	245	278	231	246	2020-01-04	257	2020-09-19	2021-01-04	275	2021-01-09 19:32:49	2022-01-04	314	2022-02-13 10:32:56
3	Kaynak	1	5	204	218	273	226	258	2020-01-05	245	2020-09-19	2021-01-05	277	2021-01-16 21:27:28	2022-01-05	305	2022-02-13 10:33:12
	Veriler turkiye.gov.tr üzerinden elde edilmektedir. Veri kaynağı kamuya açıktır.	1	6	209	218	277	221	276	2020-01-06	264	2020-09-19	2021-01-06	277	2021-02-06 18:39:19	2022-01-06	294	2022-02-06 09:49:55
	Erişim: www.turkiye.gov.tr/istanbul-buyuksehir-belediyesi-vefat-sorgulama	1	7	231	253	269	208	282	2020-01-07	234	2020-09-19	2021-01-07	270	2021-02-06 18:39:45	2022-01-07	304	2022-02-06 09:52:40
4	Yöntem	2	8	231	223	274	205	285	2020-01-08	260	2020-09-19	2021-01-08	271	2021-01-23 20:17:35	2022-01-08	301	2022-01-16 09:45:36
	Veri setindeki herbir güne ait değerler, turkiye.gov.tr üzerinden manuel sorgulama ile elde edilmektedir.	2	9	200	249	294	218	295	2020-01-09	245	2020-09-19	2021-01-09	266	2021-01-23 20:20:04	2022-01-09	323	2022-01-23 09:54:17
	Veri setindeki defin sayıları, İBB'den kaynaklı olarak geçmişe yönelik artmaktadır.	2	10	192	231	299	235	268	2020-01-10	253	2020-09-19	2021-01-10	243	2021-02-06 18:41:24	2022-01-10	311	2022-02-13 10:23:39
	Geçmişe yönelik veri artışları aralıklı olarak manuel kontrol edilmekte, her bir değerin son kontrol tarihi ve saati "son güncelleme" sütununda sunulmaktadır.	2	11	243	255	295	229	269	2020-01-11	284	2020-09-19	2021-01-11	286	2021-02-06 19:26:12	2022-01-11	326	2022-02-13 10:23:53
	2016 ve 2020 yıllarındaki 29 Şubat tarihli veriler analizlerde tarih kayması oluşmaması için kapsama alınmamıştır.	2	12	217	236	266	227	272	2020-01-12	227	2020-09-19	2021-01-12	262	2021-02-06 19:26:51	2022-01-12	331	2022-01-23 09:55:09
5	Kullanım Hakları ve Lisans	2	13	188	246	282	203	236	2020-01-13	238	2020-09-19	2021-01-13	242	2021-02-06 19:28:24	2022-01-13	309	2022-02-06 09:53:19
	Bu doküman sarkac.org & turcovid19.com işbirliği ile hazırlanmıştır.	2	14	214	238	247	200	303	2020-01-14	272	2020-09-19	2021-01-14	251	2021-02-06 19:29:52	2022-01-14	328	2022-02-13 10:24:14
	Bu doküman CC BY-NC-ND 4.0 lisansı ile lisanslanmıştır.	3	15	210	229	254	217	269	2020-01-15	258	2020-09-19	2021-01-15	248	2021-03-02 09:53:38	2022-01-15	306	2022-02-06 09:54:38
6	Hazırlayanlar	3	16	222	233	263	224	306	2020-01-16	259	2020-09-19	2021-01-16	237	2021-03-02 09:53:56	2022-01-16	298	2022-01-30 10:41:37
	Veri Girişi & Tekrar Kontrolü: Yaprak Özışık	3	17	189	261	282	252	279	2020-01-17	276	2020-09-19	2021-01-17	246	2021-01-31 10:11:13	2022-01-17	329	2022-02-13 10:24:32
	Veri Girişi & Tekrar Kontrolü: Defne Üçer Şaylan	3	18	200	266	275	239	273	2020-01-18	266	2020-09-19	2021-01-18	255	2021-01-31 10:12:16	2022-01-18	335	2022-02-06 09:55:30
	Otomasyon: turcovid19.com	3	19	212	226	258	247	286	2020-01-19	246	2020-09-19	2021-01-19	265	2021-01-23 20:34:58	2022-01-19	379	2022-01-30 10:42:56
7	Sorumluluk Reddi	3	20	187	247	262	221	265	2020-01-20	253	2020-09-19	2021-01-20	256	2021-02-13 20:13:07	2022-01-20	325	2022-02-06 09:55:43
	Veri setindeki olası hataların / eksikliklerin kontrol sorumluluğu kullanıcılara aittir.	3	21	207	234	230	243	284	2020-01-21	270	2020-09-19	2021-01-21	266	2021-02-13 20:13:50	2022-01-21	327	2022-02-06 09:55:57
	sarkac.org ve turcovid19.com veri setinin kullanımından kaynaklanabilecek her türlü maddi ve manevi zararların sorumluluğunu reddeler.	4	22	169	235	257	237	262	2020-01-22	245	2020-09-19	2021-01-22	259	2021-03-02 09:55:41	2022-01-22	345	2022-02-06 09:56:13
8	Sunuş	4	23	205	229	268	237	260	2020-01-23	271	2020-09-19	2021-01-23	223	2021-02-13 20:16:10	2022-01-23	353	2022-01-30 10:45:18
	Ülkemizdeki pandemi mücadelesine katkı sunması dileklerimizle.	4	24	220	245	261	227	294	2020-01-24	244	2020-09-19	2021-01-24	224	2021-01-31 10:15:18	2022-01-24	373	2022-02-06 09:57:17
		4	25	208	281	270	225	290	2020-01-25	264	2020-09-19	2021-01-25	234	2021-02-13 20:17:01	2022-01-25	390	2022-02-06 09:57:45
		4	26	194	256	267	229	288	2020-01-26	258	2020-09-19	2021-01-26	269	2021-03-02 09:56:43	2022-01-26	342	2022-02-27 09:34:05
		4	27	199	288	248	245	278	2020-01-27	273	2020-09-19	2021-01-27	249	2021-02-13 20:18:20	2022-01-27	356	2022-02-20 09:40:47
		4	28	215	284	229	233	282	2020-01-28	269	2020-09-19	2021-01-28	208	2021-02-06 19:39:23	2022-01-28	334	2022-02-06 10:01:37
		5	29	189	248	224	241	280	2020-01-29	249	2020-09-19	2021-01-29	255	2021-02-27 23:45:39	2022-01-29	350	2022-02-20 09:41:02
		5	30	222	238	215	202	273	2020-01-30	226	2020-09-19	2021-01-30	232	2021-02-13 20:20:12	2022-01-30	335	2022-02-27 09:34:18
		5	31	222	233	244	220	277	2020-01-31	259	2020-09-19	2021-01-31	200	2021-02-06 19:42:50	2022-01-31	385	2022-02-20 09:41:17
		5	32	215	272	211	248	255	2020-02-01	222	2020-09-19	2021-02-01	227	2021-02-06 19:43:22	2022-02-01	362	2022-02-20 09:41:33
		5	33	216	230	236	235	247	2020-02-02	243	2020-09-19	2021-02-02	235	2021-02-27 23:47:36	2022-02-02	389	2022-03-06 11:04:53
		5	34	183	250	212	241	253	2020-02-03	243	2020-09-19	2021-02-03	229	2021-02-20 22:42:17	2022-02-03	383	2022-02-27 09:34:48
		5	35	196	284	249	231	278	2020-02-04	229	2020-09-19	2021-02-04	231	2021-02-20 22:45:18	2022-02-04	344	2022-03-06 11:05:07
		6	36	190	253	227	229	239	2020-02-05	248	2020-09-19	2021-02-05	220	2021-02-27 23:49:40	2022-02-05	325	2022-02-20 09:42:41
		6	37	188	215	214	211	245	2020-02-06	220	2020-09-19	2021-02-06	214	2021-02-27 23:52:01	2022-02-06	347	2022-02-13 10:26:52
		6	38	206	223	246	229	285	2020-02-07	230	2020-09-19	2021-02-07	205	2021-02-27 23:52:50	2022-02-07	364	2022-02-20 09:42:54
		6	39	212	246	255	215	231	2020-02-08	228	2020-09-19	2021-02-08	257	2021-02-20 22:47:51	2022-02-08	329	2022-02-27 09:44:03
		6	40	241	230	224	235	244	2020-02-09	205	2020-09-19	2021-02-09	225	2021-02-27 23:55:24	2022-02-09	342	2022-02-27 09:44:14
		6	41	218	222	237	224	209	2020-02-10	248	2020-09-19	2021-02-10	214	2021-03-06 22:13:26	2022-02-10	355	2022-02-27 09:44:25
		6	42	222	222	205	196	226	2020-02-11	241	2020-09-19	2021-02-11	226	2021-02-27 23:56:37	2022-02-11	349	2022-02-20 09:45:19
		7	43	188	241	185	206	225	2020-02-12	235	2020-09-19	2021-02-12	205	2021-02-27 23:57:24	2022-02-12	322	2022-02-27 09:44:45
		7	44	176	203	246	204	239	2020-02-13	223	2020-09-19	2021-02-13	192	2021-03-06 22:15:05	2022-02-13	305	2022-02-27 09:44:58
		7	45	208	211	209	216	226	2020-02-14	226	2020-09-19	2021-02-14	221	2021-03-06 22:15:49	2022-02-14	308	2022-02-20 09:46:02
		7	46	173	240	237	202	220	2020-02-15	217	2020-09-19	2021-02-15	242	2021-03-13 23:05:44	2022-02-15	342	2022-02-20 09:46:11
		7	47	230	209	229	223	219	2020-02-16	205	2020-09-19	2021-02-16	218	2021-02-28 00:02:41	2022-02-16	319	2022-02-27 09:45:10
		7	48	237	217	212	207	214	2020-02-17	219	2020-09-19	2021-02-17	206	2021-02-28 00:04:00	2022-02-17	326	2022-03-06 11:05:20
		7	49	226	225	190	200	235	2020-02-18	211	2020-09-19	2021-02-18	224	2021-03-06 22:17:40	2022-02-18	275	2022-03-06 11:05:34
		8	50	207	233	229	216	239	2020-02-19	235	2020-09-19	2021-02-19	242	2021-03-06 22:18:21	2022-02-19	284	2022-03-13 10:03:35
		8	51	230	212	220	216	245	2020-02-20	198	2020-09-19	2021-02-20	204	2021-03-20 19:57:55	2022-02-20	280	2022-02-27 09:46:18
		8	52	205	195	229	196	235	2020-02-21	220	2020-09-19	2021-02-21	243	2021-03-06 22:23:17	2022-02-21	292	2022-03-13 10:03:50
		8	53	219	228	233	242	234	2020-02-22	176	2020-09-19	2021-02-22	246	2021-03-20 20:00:04	2022-02-22	305	2022-03-13 10:04:01
		8	54	240	208	208	205	199	2020-02-23	195	2020-09-19	2021-02-23	242	2021-03-06 22:21:07	2022-02-23	290	2022-03-20 09:40:22
		8	55	203	204	214	228	228	2020-02-24	236	2020-09-19	2021-02-24	252	2021-03-13 23:11:08	2022-02-24	287	2022-03-13 10:04:12
		8	56	237	204	203	208	230	2020-02-25	208	2020-09-19	2021-02-25	231	2021-03-02 10:03:19	2022-02-25	261	2022-03-06 11:07:07
		9	57	230	211	190	233	241	2020-02-26	198	2020-09-19	2021-02-26	222	2021-03-13 23:12:48	2022-02-26	261	2022-03-13 10:04:30
		9	58	213	216	198	221	241	2020-02-27	246	2020-09-19	2021-02-27	215	2021-03-13 23:14:13	2022-02-27	257	2022-03-13 10:04:42
		9	59	193	202	240	222	212	2020-02-28	206	2020-09-19	2021-02-28	214	2021-03-06 22:26:46	2022-02-28	289	2022-03-27 11:32:40
		9	60	195	185	203	230	224	2020-03-01	195	2020-09-19	2021-03-01	241	2021-03-20 20:04:18	2022-03-01	266	2022-03-20 09:40:52
		9	61	226	224	232	251	233	2020-03-02	232	2020-09-19	2021-03-02	224	2021-03-13 23:15:12	2022-03-02	286	2022-03-20 09:41:04
		9	62	213	200	203	231	195	2020-03-03	209	2020-09-19	2021-03-03	252	2021-03-13 23:15:49	2022-03-03	264	2022-03-13 10:05:10
		9	63	209	191	211	222	227	2020-03-04	222	2020-09-19	2021-03-04	226	2021-03-20 20:06:37	2022-03-04	271	2022-03-13 10:05:20
		10	64	227	187	186	199	216	2020-03-05	204	2020-09-19	2021-03-05	221	2021-03-20 20:07:28	2022-03-05	261	2022-03-20 09:41:21
		10	65	211	175	234	215	228	2020-03-06	206	2020-09-19	2021-03-06	221	2021-03-13 23:18:19	2022-03-06	289	2022-04-03 08:46:57
		10	66	215	224	213	202	218	2020-03-07	193	2020-09-19	2021-03-07	213	2021-03-13 23:18:46	2022-03-07	274	2022-03-20 09:41:50
		10	67	221	174	203	225	228	2020-03-08	230	2020-09-19	2021-03-08	219	2021-03-13 23:19:27	2022-03-08	293	2022-03-20 09:42:03
		10	68	197	209	213	227	212	2020-03-09	196	2020-09-19	2021-03-09	260	2021-03-20 20:10:22	2022-03-09	277	2022-04-10 19:10:19
		10	69	214	226	227	208	199	2020-03-10	203	2020-09-19	2021-03-10	235	2021-03-20 20:11:44	2022-03-10	282	2022-04-10 19:10:31
		10	70	237	206	190	217	214	2020-03-11	224	2020-09-19	2021-03-11	212	2021-03-20 20:12:41	2022-03-11	258	2022-03-27 11:33:08
		11	71	217	169	189	225	218	2020-03-12	237	2020-09-19	2021-03-12	276	2021-03-20 20:13:31	2022-03-12	259	2022-03-27 11:33:21
		11	72	219	184	211	205	190	2020-03-13	218	2020-09-19	2021-03-13	254	2021-03-20 20:14:00	2022-03-13	269	2022-03-20 09:43:26
		11	73	235	197	202	213	224	2020-03-14	204	2020-09-19	2021-03-14	221	2021-04-03 23:01:25	2022-03-14	287	2022-03-20 09:43:44
		11	74	207	216	216	194	192	2020-03-15	207	2020-09-19	2021-03-15	271	2021-03-20 20:15:08	2022-03-15	275	2022-04-03 08:47:11
		11	75	242	217	197	215	205	2020-03-16	254	2020-09-19	2021-03-16	226	2021-03-27 20:48:57	2022-03-16	214	2022-03-27 11:34:13
		11	76	235	190	236	210	211	2020-03-17	215	2020-09-19	2021-03-17	267	2021-03-27 20:49:46	2022-03-17	249	2022-04-03 08:47:22
		11	77	211	222	204	192	225	2020-03-18	272	2020-09-19	2021-03-18	236	2021-04-10 21:44:18	2022-03-18	254	2022-04-10 19:10:50
		12	78	218	210	194	220	233	2020-03-19	266	2020-09-19	2021-03-19	269	2021-04-10 21:44:58	2022-03-19	244	2022-03-27 11:34:43
		12	79	226	172	241	190	224	2020-03-20	281	2020-09-19	2021-03-20	240	2021-03-27 20:51:41	2022-03-20	253	2022-04-03 08:47:37
		12	80	236	225	230	220	201	2020-03-21	217	2020-09-19	2021-03-21	253	2021-04-10 21:46:05	2022-03-21	244	2022-04-03 08:49:12
		12	81	218	227	203	236	213	2020-03-22	250	2020-09-19	2021-03-22	292	2021-04-03 23:04:59	2022-03-22	252	2022-04-17 09:27:25
		12	82	223	194	207	190	189	2020-03-23	250	2020-09-19	2021-03-23	272	2021-04-03 23:05:33	2022-03-23	228	2022-04-17 09:27:46
		12	83	207	225	212	214	215	2020-03-24	236	2020-09-19	2021-03-24	240	2021-04-03 23:06:15	2022-03-24	272	2022-04-03 08:48:23
		12	84	224	221	210	197	198	2020-03-25	233	2020-09-19	2021-03-25	281	2021-04-10 21:48:14	2022-03-25	256	2022-04-17 09:28:01
		13	85	211	192	185	228	226	2020-03-26	243	2020-09-19	2021-03-26	254	2021-04-24 21:37:39	2022-03-26	242	2022-04-03 08:49:47
		13	86	237	171	219	203	217	2020-03-27	274	2020-09-19	2021-03-27	263	2021-04-17 21:02:13	2022-03-27	235	2022-04-03 08:49:57
		13	87	235	208	192	213	217	2020-03-28	269	2020-09-19	2021-03-28	268	2021-04-03 23:08:45	2022-03-28	273	2022-05-01 13:40:38
		13	88	210	208	210	211	242	2020-03-29	287	2020-09-19	2021-03-29	331	2021-04-03 23:09:26	2022-03-29	202	2022-05-01 13:40:50
		13	89	219	211	193	195	218	2020-03-30	298	2020-09-19	2021-03-30	287	2021-04-24 21:39:16	2022-03-30	259	2022-05-01 13:41:06
		13	90	235	210	213	161	183	2020-03-31	294	2020-09-19	2021-03-31	284	2021-04-17 21:04:27	2022-03-31	238	2022-04-17 09:28:31
		13	91	222	224	173	193	223	2020-04-01	312	2020-09-19	2021-04-01	280	2021-04-24 21:40:09	2022-04-01	246	2022-04-10 19:11:32
		14	92	212	171	231	248	198	2020-04-02	314	2020-09-19	2021-04-02	322	2021-04-10 22:01:29	2022-04-02	259	2022-04-10 19:11:45
		14	93	216	187	217	191	217	2020-04-03	329	2020-09-19	2021-04-03	286	2021-04-10 22:02:18	2022-04-03	222	2022-05-01 13:41:27
		14	94	206	217	210	213	202	2020-04-04	327	2020-09-19	2021-04-04	305	2021-04-24 21:41:34	2022-04-04	257	2022-04-17 09:28:53
		14	95	219	197	182	216	193	2020-04-05	346	2020-09-19	2021-04-05	275	2021-04-10 22:03:17	2022-04-05	243	2022-05-01 13:41:40
		14	96	213	190	209	210	191	2020-04-06	316	2020-09-19	2021-04-06	342	2021-05-02 12:24:09	2022-04-06	235	2022-04-10 19:12:52
		14	97	229	193	183	194	207	2020-04-07	332	2020-09-19	2021-04-07	363	2021-04-24 21:44:14	2022-04-07	242	2022-05-01 13:41:51
		14	98	198	215	212	200	205	2020-04-08	341	2020-09-19	2021-04-08	285	2021-04-24 21:44:26	2022-04-08	222	2022-04-17 09:29:33
		15	99	216	201	205	219	222	2020-04-09	323	2020-09-19	2021-04-09	298	2021-04-24 21:45:15	2022-04-09	256	2022-04-17 09:29:47
		15	100	208	191	243	220	196	2020-04-10	334	2020-09-19	2021-04-10	275	2021-05-09 10:32:21	2022-04-10	230	2022-04-17 09:29:58
		15	101	170	204	209	192	192	2020-04-11	320	2020-09-19	2021-04-11	377	2021-04-24 21:51:40	2022-04-11	227	2022-05-01 13:42:05
		15	102	218	192	213	223	202	2020-04-12	291	2020-09-19	2021-04-12	338	2021-04-24 21:52:31	2022-04-12	221	2022-04-24 08:21:20
		15	103	202	193	199	212	201	2020-04-13	314	2020-09-19	2021-04-13	346	2021-05-02 12:25:45	2022-04-13	212	2022-05-15 09:34:00
		15	104	219	216	226	197	198	2020-04-14	338	2020-09-19	2021-04-14	373	2021-04-24 21:54:00	2022-04-14	228	2022-05-01 13:42:52
		15	105	203	210	204	179	193	2020-04-15	304	2020-09-19	2021-04-15	332	2021-04-24 21:54:47	2022-04-15	245	2022-05-08 10:54:33
		16	106	182	171	195	198	199	2020-04-16	293	2020-09-19	2021-04-16	322	2021-04-24 21:55:14	2022-04-16	246	2022-05-01 13:43:09
		16	107	211	173	232	233	215	2020-04-17	291	2020-09-19	2021-04-17	334	2021-05-02 12:25:58	2022-04-17	222	2022-05-15 09:34:13
		16	108	188	210	188	193	195	2020-04-18	286	2020-09-19	2021-04-18	367	2021-05-02 12:26:13	2022-04-18	230	2022-04-24 08:23:45
		16	109	173	189	204	185	206	2020-04-19	295	2020-09-19	2021-04-19	414	2021-05-02 12:26:29	2022-04-19	223	2022-05-01 13:43:20
		16	110	205	213	195	204	194	2020-04-20	296	2020-09-19	2021-04-20	402	2021-05-02 12:26:42	2022-04-20	226	2022-05-01 13:43:31
		16	111	210	197	191	206	196	2020-04-21	277	2020-09-19	2021-04-21	376	2021-05-02 12:27:18	2022-04-21	235	2022-05-01 13:43:48
		16	112	216	199	201	198	205	2020-04-22	294	2020-09-19	2021-04-22	377	2021-05-09 10:32:35	2022-04-22	215	2022-05-01 13:43:59
		17	113	216	160	188	211	195	2020-04-23	259	2020-09-19	2021-04-23	357	2021-05-02 12:27:54	2022-04-23	239	2022-05-01 13:44:10
		17	114	214	194	201	215	194	2020-04-24	308	2020-09-19	2021-04-24	373	2021-05-09 10:32:57	2022-04-24	212	2022-05-15 09:34:27
		17	115	202	196	216	231	214	2020-04-25	291	2020-09-19	2021-04-25	332	2021-05-09 10:33:39	2022-04-25	227	2022-05-01 13:44:33
		17	116	200	196	180	217	198	2020-04-26	237	2020-09-19	2021-04-26	361	2021-05-02 12:28:40	2022-04-26	225	2022-05-08 10:55:07
		17	117	215	168	218	216	217	2020-04-27	269	2020-09-19	2021-04-27	355	2021-05-02 12:28:51	2022-04-27	231	2022-05-08 10:55:23
		17	118	218	173	215	180	188	2020-04-28	273	2020-09-19	2021-04-28	370	2021-05-09 10:34:02	2022-04-28	234	2022-05-08 10:55:33
		17	119	202	168	190	192	220	2020-04-29	298	2020-09-19	2021-04-29	382	2021-05-23 09:43:03	2022-04-29	210	2022-05-15 09:34:43
		18	120	207	184	209	191	230	2020-04-30	261	2020-09-19	2021-04-30	390	2021-05-09 10:34:35	2022-04-30	208	2022-05-15 09:35:36
		18	121	155	155	187	202	217	2020-05-01	278	2020-09-18	2021-05-01	368	2021-05-16 10:47:12	2022-05-01	197	2022-05-22 08:23:55
		18	122	208	196	220	183	197	2020-05-02	233	2020-09-18	2021-05-02	344	2021-05-23 09:43:19	2022-05-02	219	2022-05-29 10:56:57
		18	123	187	207	179	202	217	2020-05-03	217	2020-09-18	2021-05-03	347	2021-05-09 10:35:13	2022-05-03	227	2022-05-15 09:36:13
		18	124	203	198	188	206	214	2020-05-04	250	2020-09-18	2021-05-04	347	2021-05-23 09:43:33	2022-05-04	200	2022-05-15 09:37:39
		18	125	193	182	182	175	193	2020-05-05	243	2020-09-18	2021-05-05	340	2021-05-23 09:43:46	2022-05-05	262	2022-05-15 09:37:52
		18	126	199	188	185	215	233	2020-05-06	259	2020-09-18	2021-05-06	346	2021-05-16 10:43:16	2022-05-06	217	2022-06-05 06:25:48
		19	127	219	190	219	215	198	2020-05-07	228	2020-09-18	2021-05-07	324	2021-05-23 09:44:00	2022-05-07	190	2022-05-22 08:25:26
		19	128	202	163	189	189	175	2020-05-08	269	2020-09-18	2021-05-08	324	2021-06-06 11:33:39	2022-05-08	200	2022-05-15 09:38:26
		19	129	171	186	214	210	207	2020-05-09	221	2020-09-18	2021-05-09	282	2021-05-23 09:44:21	2022-05-09	222	2022-05-29 10:57:13
		19	130	181	224	182	189	220	2020-05-10	224	2020-09-18	2021-05-10	303	2021-05-23 09:44:32	2022-05-10	224	2022-05-15 09:38:56
		19	131	183	166	161	217	169	2020-05-11	264	2020-09-18	2021-05-11	314	2021-05-23 09:44:47	2022-05-11	248	2022-05-29 10:57:24
		19	132	167	215	207	206	214	2020-05-12	247	2020-09-18	2021-05-12	330	2021-05-23 09:44:57	2022-05-12	241	2022-05-15 09:39:24
		19	133	169	231	201	177	205	2020-05-13	250	2020-09-18	2021-05-13	313	2021-06-06 11:33:52	2022-05-13	208	2022-05-29 10:57:37
		20	134	162	204	187	202	213	2020-05-14	201	2020-09-18	2021-05-14	287	2021-05-23 09:45:20	2022-05-14	228	2022-05-22 08:26:11
		20	135	203	185	220	188	192	2020-05-15	210	2020-09-18	2021-05-15	300	2021-06-13 13:53:02	2022-05-15	219	2022-06-12 16:46:16
		20	136	190	195	190	232	202	2020-05-16	202	2020-09-18	2021-05-16	305	2021-06-13 13:53:18	2022-05-16	262	2022-05-22 08:26:36
		20	137	205	196	186	190	210	2020-05-17	205	2020-09-18	2021-05-17	273	2021-06-13 13:54:47	2022-05-17	228	2022-05-22 08:26:46
		20	138	181	193	180	196	188	2020-05-18	231	2020-09-18	2021-05-18	278	2021-05-23 09:46:51	2022-05-18	208	2022-06-05 06:26:10
		20	139	185	156	182	194	181	2020-05-19	194	2020-09-18	2021-05-19	266	2021-06-13 13:55:00	2022-05-19	228	2022-05-29 10:58:12
		20	140	185	194	194	196	190	2020-05-20	238	2020-09-18	2021-05-20	266	2021-06-20 09:56:24	2022-05-20	196	2022-05-29 10:58:21
		21	141	195	172	202	206	223	2020-05-21	188	2020-09-18	2021-05-21	265	2021-06-06 11:34:05	2022-05-21	220	2022-06-19 10:03:26
		21	142	170	177	208	220	190	2020-05-22	216	2020-09-18	2021-05-22	254	2021-05-30 11:32:23	2022-05-22	185	2022-06-12 16:46:35
		21	143	184	209	221	209	191	2020-05-23	223	2020-09-18	2021-05-23	249	2021-06-06 11:34:16	2022-05-23	229	2022-06-05 06:26:52
		21	144	162	198	197	174	220	2020-05-24	184	2020-09-18	2021-05-24	257	2021-06-13 13:55:14	2022-05-24	235	2022-06-19 10:03:40
		21	145	185	209	182	207	193	2020-05-25	201	2020-09-18	2021-05-25	237	2021-06-13 13:55:28	2022-05-25	223	2022-05-29 10:59:11
		21	146	185	186	214	205	170	2020-05-26	191	2020-09-18	2021-05-26	253	2021-05-30 11:35:02	2022-05-26	222	2022-06-05 06:27:15
		21	147	177	190	193	180	190	2020-05-27	219	2020-09-18	2021-05-27	214	2021-06-06 11:49:13	2022-05-27	223	2022-06-19 10:03:51
		22	148	172	179	188	188	200	2020-05-28	185	2020-09-18	2021-05-28	245	2021-06-13 13:55:44	2022-05-28	209	2022-06-26 16:43:06
		22	149	199	189	219	201	211	2020-05-29	217	2020-09-18	2021-05-29	200	2021-06-06 12:09:25	2022-05-29	229	2022-06-12 16:46:51
		22	150	173	198	202	155	223	2020-05-30	174	2020-09-18	2021-05-30	229	2021-06-13 13:55:56	2022-05-30	230	2022-06-12 16:47:03
		22	151	174	196	190	169	198	2020-05-31	206	2020-09-18	2021-05-31	235	2021-06-13 13:56:10	2022-05-31	227	2022-06-12 16:47:13
		22	152	163	208	179	204	204	2020-06-01	182	2020-09-18	2021-06-01	241	2021-06-27 10:49:01	2022-06-01	254	2022-06-12 16:47:23
		22	153	187	214	208	184	194	2020-06-02	223	2020-09-18	2021-06-02	225	2021-06-06 12:10:16	2022-06-02	222	2022-06-26 16:43:16
		22	154	158	197	171	165	172	2020-06-03	223	2020-09-18	2021-06-03	232	2021-06-13 13:56:37	2022-06-03	214	2022-06-26 16:43:25
		23	155	169	148	183	205	191	2020-06-04	184	2020-09-18	2021-06-04	231	2021-06-13 13:56:48	2022-06-04	209	2022-06-12 16:48:05
		23	156	171	173	172	221	219	2020-06-05	217	2020-09-18	2021-06-05	197	2021-06-13 13:57:08	2022-06-05	235	2022-06-26 16:43:35
		23	157	160	176	168	220	190	2020-06-06	191	2020-09-18	2021-06-06	212	2021-06-13 13:57:27	2022-06-06	203	2022-06-26 16:43:49
		23	158	155	186	179	189	183	2020-06-07	209	2020-09-18	2021-06-07	227	2021-06-20 09:56:43	2022-06-07	213	2022-06-26 16:43:59
		23	159	164	159	190	200	214	2020-06-08	221	2020-09-18	2021-06-08	227	2021-06-20 09:56:54	2022-06-08	200	2022-07-10 15:14:32
		23	160	156	175	178	202	182	2020-06-09	222	2020-09-18	2021-06-09	189	2021-06-20 09:57:10	2022-06-09	175	2022-06-19 10:04:44
		23	161	186	191	188	175	239	2020-06-10	215	2020-09-18	2021-06-10	202	2021-07-04 11:16:02	2022-06-10	199	2022-07-10 15:13:54
		24	162	179	185	191	174	192	2020-06-11	219	2020-09-18	2021-06-11	240	2021-07-11 11:32:27	2022-06-11	220	2022-06-26 16:44:14
		24	163	191	170	178	179	183	2020-06-12	217	2020-09-18	2021-06-12	207	2021-06-20 09:57:51	2022-06-12	198	2022-07-03 09:24:48
		24	164	177	216	198	179	177	2020-06-13	187	2020-09-18	2021-06-13	207	2021-06-27 10:49:35	2022-06-13	237	2022-07-03 09:25:01
		24	165	182	176	209	205	219	2020-06-14	198	2020-09-18	2021-06-14	232	2021-06-27 10:49:48	2022-06-14	194	2022-07-03 09:25:14
		24	166	197	169	164	188	165	2020-06-15	198	2020-09-18	2021-06-15	206	2021-06-20 09:58:52	2022-06-15	194	2022-07-10 15:10:59
		24	167	177	203	199	194	196	2020-06-16	226	2020-09-18	2021-06-16	219	2021-07-11 11:32:46	2022-06-16	214	2022-07-03 09:25:38
		24	168	192	197	177	176	232	2020-06-17	197	2020-09-18	2021-06-17	219	2021-06-27 10:50:10	2022-06-17	176	2022-07-03 09:25:48
		25	169	175	183	169	230	204	2020-06-18	216	2020-09-19	2021-06-18	190	2021-06-27 10:50:24	2022-06-18	190	2022-07-03 09:26:01
		25	170	161	171	178	215	176	2020-06-19	181	2020-09-19	2021-06-19	208	2021-06-27 10:50:35	2022-06-19	190	2022-06-26 16:45:11
		25	171	171	209	220	194	179	2020-06-20	204	2020-09-19	2021-06-20	191	2021-07-04 11:16:15	2022-06-20	232	2022-07-10 15:11:14
		25	172	172	213	166	199	174	2020-06-21	209	2020-09-19	2021-06-21	206	2021-07-04 11:16:26	2022-06-21	181	2022-07-03 09:26:25
		25	173	179	189	166	172	217	2020-06-22	190	2020-09-19	2021-06-22	233	2021-07-04 11:16:38	2022-06-22	213	2022-07-03 09:26:36
		25	174	162	196	186	212	207	2020-06-23	215	2020-09-19	2021-06-23	211	2021-07-11 11:34:04	2022-06-23	213	2022-07-03 09:27:22
		25	175	170	191	205	194	185	2020-06-24	166	2020-09-19	2021-06-24	221	2021-07-04 11:17:05	2022-06-24	195	2022-07-10 15:11:24
		26	176	167	190	203	192	194	2020-06-25	188	2020-09-19	2021-06-25	209	2021-07-04 11:17:17	2022-06-25	187	2022-07-03 09:27:42
		26	177	159	176	192	187	201	2020-06-26	197	2020-09-19	2021-06-26	213	2021-07-04 11:17:30	2022-06-26	210	2022-07-03 09:27:52
		26	178	158	187	174	188	206	2020-06-27	212	2020-09-19	2021-06-27	216	2021-07-18 11:45:10	2022-06-27	211	2022-07-10 15:11:38
		26	179	162	229	202	183	194	2020-06-28	187	2020-09-19	2021-06-28	211	2021-07-11 11:34:22	2022-06-28	205	2022-07-03 09:28:48
		26	180	171	213	212	190	203	2020-06-29	192	2020-09-19	2021-06-29	232	2021-07-11 11:34:40	2022-06-29	226	2022-07-10 15:11:49
		26	181	177	189	190	199	180	2020-06-30	171	2020-09-19	2021-06-30	228	2021-07-18 11:45:23	2022-06-30	176	2022-07-10 15:12:01
		26	182	173	199	222	175	195	2020-07-01	200	2020-09-19	2021-07-01	213	2021-07-18 11:45:36	2022-07-01	195	2022-07-10 15:12:10
		27	183	192	184	250	178	200	2020-07-02	218	2020-09-19	2021-07-02	232	2021-07-11 11:35:50	2022-07-02	190	2022-07-10 15:12:19
		27	184	181	205	261	200	215	2020-07-03	232	2020-09-19	2021-07-03	243	2021-07-11 11:36:01	2022-07-03	193	2022-07-10 15:12:30
		27	185	179	159	220	218	202	2020-07-04	187	2020-09-19	2021-07-04	201	2021-07-18 11:45:49	2022-07-04	202	2022-07-10 15:12:40
		27	186	167	151	192	197	167	2020-07-05	201	2020-09-19	2021-07-05	245	2021-07-11 11:36:32	2022-07-05	212	2022-07-10 15:12:48
		27	187	179	169	197	194	191	2020-07-06	223	2020-09-19	2021-07-06	240	2021-07-25 10:38:38	2022-07-06	209	2022-07-10 15:12:56
		27	188	180	179	198	192	178	2020-07-07	242	2020-09-19	2021-07-07	208	2021-07-18 11:46:16	2022-07-07	210	2022-07-10 15:13:06
		27	189	177	175	182	211	181	2020-07-08	200	2020-09-19	2021-07-08	224	2021-08-08 10:03:06	2022-07-08	211	2022-07-10 15:13:18
		28	190	180	166	186	207	169	2020-07-09	183	2020-09-19	2021-07-09	235	2021-07-18 11:46:59	2022-07-09
		28	191	215	175	219	194	206	2020-07-10	196	2020-09-19	2021-07-10	189	2021-07-18 11:47:10	2022-07-10
		28	192	163	204	196	189	172	2020-07-11	178	2020-09-19	2021-07-11	208	2021-07-18 11:47:24	2022-07-11
		28	193	155	191	183	195	181	2020-07-12	190	2020-09-19	2021-07-12	241	2021-08-15 09:34:52	2022-07-12
		28	194	200	204	194	202	182	2020-07-13	191	2020-09-19	2021-07-13	211	2021-08-15 09:35:11	2022-07-13
		28	195	192	188	204	205	172	2020-07-14	198	2020-09-19	2021-07-14	216	2021-08-01 10:29:25	2022-07-14
		28	196	158	181	193	175	191	2020-07-15	191	2020-09-19	2021-07-15	214	2021-08-15 09:35:23	2022-07-15
		29	197	157	314	191	199	182	2020-07-16	181	2020-09-19	2021-07-16	231	2021-08-15 09:35:56	2022-07-16
		29	198	167	178	144	223	181	2020-07-17	186	2020-09-19	2021-07-17	245	2021-08-08 10:03:32	2022-07-17
		29	199	157	191	190	207	188	2020-07-18	203	2020-09-19	2021-07-18	228	2021-08-22 08:02:06	2022-07-18
		29	200	186	188	172	192	191	2020-07-19	173	2020-09-19	2021-07-19	230	2021-08-01 10:30:21	2022-07-19
		29	201	178	186	204	202	184	2020-07-20	210	2020-09-19	2021-07-20	231	2021-08-01 10:30:32	2022-07-20
		29	202	163	171	152	191	182	2020-07-21	178	2020-09-19	2021-07-21	230	2021-08-15 09:36:13	2022-07-21
		29	203	174	185	172	180	203	2020-07-22	180	2020-09-19	2021-07-22	253	2021-08-15 09:36:26	2022-07-22
		30	204	177	181	185	195	215	2020-07-23	198	2020-09-19	2021-07-23	246	2021-08-29 10:16:20	2022-07-23
		30	205	188	207	189	180	181	2020-07-24	205	2020-09-19	2021-07-24	252	2021-08-29 10:16:36	2022-07-24
		30	206	181	192	189	195	171	2020-07-25	171	2020-09-19	2021-07-25	241	2021-08-08 10:04:25	2022-07-25
		30	207	175	211	193	200	198	2020-07-26	197	2020-09-19	2021-07-26	212	2021-08-08 10:04:40	2022-07-26
		30	208	168	180	208	189	132	2020-07-27	186	2020-09-19	2021-07-27	257	2021-08-01 10:32:07	2022-07-27
		30	209	197	207	172	162	210	2020-07-28	207	2020-09-19	2021-07-28	253	2021-08-08 10:04:54	2022-07-28
		30	210	204	197	187	180	222	2020-07-29	193	2020-09-19	2021-07-29	239	2021-08-22 08:02:23	2022-07-29
		31	211	191	191	166	222	189	2020-07-30	210	2020-09-19	2021-07-30	241	2021-08-15 09:37:14	2022-07-30
		31	212	225	189	185	189	199	2020-07-31	199	2020-09-19	2021-07-31	259	2021-08-22 08:02:36	2022-07-31
		31	213	192	184	182	176	201	2020-08-01	210	2020-09-19	2021-08-01	224	2021-08-08 10:05:51	2022-08-01
		31	214	202	175	197	199	211	2020-08-02	175	2020-09-19	2021-08-02	283	2021-08-15 09:37:41	2022-08-02
		31	215	184	184	199	171	181	2020-08-03	208	2020-09-19	2021-08-03	270	2021-09-06 19:14:03	2022-08-03
		31	216	180	198	186	193	187	2020-08-04	197	2020-09-19	2021-08-04	306	2021-08-22 08:02:48	2022-08-04
		31	217	189	178	169	198	197	2020-08-05	217	2020-09-19	2021-08-05	299	2021-08-15 09:38:55	2022-08-05
		32	218	206	202	149	202	154	2020-08-06	238	2020-09-19	2021-08-06	350	2021-08-15 09:39:05	2022-08-06
		32	219	193	200	175	219	200	2020-08-07	202	2020-09-19	2021-08-07	274	2021-08-15 09:39:58	2022-08-07
		32	220	161	224	213	176	178	2020-08-08	186	2020-09-19	2021-08-08	285	2021-08-22 08:03:04	2022-08-08
		32	221	195	194	195	211	178	2020-08-09	220	2020-09-19	2021-08-09	277	2021-08-22 08:03:17	2022-08-09
		32	222	199	187	186	201	189	2020-08-10	213	2020-09-19	2021-08-10	262	2021-08-22 08:03:33	2022-08-10
		32	223	187	187	166	196	181	2020-08-11	222	2020-09-19	2021-08-11	254	2021-09-12 09:24:55	2022-08-11
		32	224	182	206	175	214	178	2020-08-12	224	2020-09-19	2021-08-12	289	2021-08-29 10:17:01	2022-08-12
		33	225	188	157	186	220	184	2020-08-13	224	2020-09-19	2021-08-13	258	2021-10-17 11:09:46	2022-08-13
		33	226	179	181	167	198	182	2020-08-14	189	2020-09-19	2021-08-14	265	2021-10-17 11:09:58	2022-08-14
		33	227	185	185	172	200	190	2020-08-15	199	2020-09-19	2021-08-15	235	2021-09-07 07:52:16	2022-08-15
		33	228	203	177	194	214	168	2020-08-16	186	2020-09-19	2021-08-16	257	2021-09-12 09:29:36	2022-08-16
		33	229	199	210	172	179	197	2020-08-17	207	2020-09-19	2021-08-17	226	2021-10-17 11:10:16	2022-08-17
		33	230	215	184	204	188	180	2020-08-18	185	2020-09-19	2021-08-18	258	2021-09-26 09:30:33	2022-08-18
		33	231	180	200	203	175	183	2020-08-19	198	2020-09-19	2021-08-19	246	2021-08-29 10:19:58	2022-08-19
		34	232	201	194	154	181	177	2020-08-20	190	2020-09-19	2021-08-20	280	2021-09-26 09:30:52	2022-08-20
		34	233	180	192	208	183	198	2020-08-21	182	2020-09-19	2021-08-21	276	2021-08-29 10:18:02	2022-08-21
		34	234	164	180	200	207	180	2020-08-22	193	2020-09-19	2021-08-22	228	2021-09-07 07:52:49	2022-08-22
		34	235	163	190	172	176	164	2020-08-23	197	2020-09-19	2021-08-23	285	2021-09-07 07:53:14	2022-08-23
		34	236	189	177	180	191	169	2020-08-24	208	2020-09-19	2021-08-24	256	2021-09-19 08:54:19	2022-08-24
		34	237	174	191	184	197	215	2020-08-25	225	2020-09-19	2021-08-25	263	2021-09-12 09:29:53	2022-08-25
		34	238	160	171	161	190	179	2020-08-26	195	2020-09-19	2021-08-26	258	2021-10-17 11:10:29	2022-08-26
		35	239	201	156	169	183	197	2020-08-27	211	2020-09-19	2021-08-27	246	2021-09-12 09:30:06	2022-08-27
		35	240	169	184	218	204	172	2020-08-28	201	2020-09-19	2021-08-28	291	2021-09-12 09:30:19	2022-08-28
		35	241	174	177	201	174	219	2020-08-29	205	2020-09-19	2021-08-29	252	2021-09-07 07:55:16	2022-08-29
		35	242	151	155	172	197	178	2020-08-30	208	2020-09-19	2021-08-30	268	2021-09-19 08:54:35	2022-08-30
		35	243	169	147	139	177	203	2020-08-31	222	2020-09-19	2021-08-31	279	2021-09-26 09:35:23	2022-08-31
		35	244	199	176	141	184	186	2020-09-01	205	2020-10-04 11:21:04	2021-09-01	252	2021-10-03 09:09:07	2022-09-01
		35	245	180	173	161	172	199	2020-09-02	199	2020-10-04 11:21:33	2021-09-02	268	2021-09-26 09:35:35	2022-09-02
		36	246	160	177	172	205	189	2020-09-03	182	2020-10-04 11:22:39	2021-09-03	256	2021-09-12 09:31:13	2022-09-03
		36	247	201	159	207	173	201	2020-09-04	213	2020-10-04 11:23:12	2021-09-04	233	2021-09-12 09:31:27	2022-09-04
		36	248	170	185	192	181	193	2020-09-05	222	2020-10-04 11:24:05	2021-09-05	255	2021-09-12 09:31:36	2022-09-05
		36	249	174	163	180	173	199	2020-09-06	202	2020-10-04 11:24:52	2021-09-06	265	2021-10-10 10:22:47	2022-09-06
		36	250	167	187	174	191	178	2020-09-07	220	2020-10-11 10:51:01	2021-09-07	237	2021-10-03 09:09:24	2022-09-07
		36	251	164	183	182	211	175	2020-09-08	218	2020-11-01 16:20:50	2021-09-08	247	2021-09-12 09:32:14	2022-09-08
		36	252	162	187	183	189	193	2020-09-09	191	2020-10-11 10:52:13	2021-09-09	266	2021-10-17 11:01:08	2022-09-09
		37	253	169	184	190	206	184	2020-09-10	199	2020-10-11 10:52:45	2021-09-10	256	2021-10-03 09:09:40	2022-09-10
		37	254	178	183	197	197	172	2020-09-11	220	2020-10-11 10:53:27	2021-09-11	258	2021-10-17 11:01:24	2022-09-11
		37	255	188	201	220	179	200	2020-09-12	209	2020-10-11 10:54:04	2021-09-12	271	2021-10-17 11:01:37	2022-09-12
		37	256	148	185	196	203	182	2020-09-13	185	2020-10-11 10:54:30	2021-09-13	231	2021-10-17 11:01:50	2022-09-13
		37	257	184	178	175	161	184	2020-09-14	205	2020-10-18 09:11:36	2021-09-14	256	2021-09-26 09:36:17	2022-09-14
		37	258	156	172	186	160	178	2020-09-15	194	2020-11-01 16:21:53	2021-09-15	249	2021-10-03 09:09:53	2022-09-15
		37	259	172	183	195	160	188	2020-09-16	227	2020-10-18 09:13:42	2021-09-16	246	2021-09-26 09:36:42	2022-09-16
		38	260	159	183	198	189	173	2020-09-17	203	2020-10-18 09:18:54	2021-09-17	245	2021-10-17 11:02:06	2022-09-17
		38	261	160	178	203	180	183	2020-09-18	227	2020-10-18 09:19:58	2021-09-18	242	2021-10-03 09:10:05	2022-09-18
		38	262	182	199	167	217	185	2020-09-19	215	2020-10-18 09:21:07	2021-09-19	258	2021-10-10 10:23:17	2022-09-19
		38	263	179	204	190	190	214	2020-09-20	200	2020-10-18 09:21:55	2021-09-20	247	2021-09-26 09:39:57	2022-09-20
		38	264	164	162	161	171	165	2020-09-21	224	2020-10-24 22:54:27	2021-09-21	210	2021-09-26 09:40:06	2022-09-21
		38	265	159	173	195	198	176	2020-09-22	218	2020-11-01 16:22:40	2021-09-22	243	2021-10-03 09:10:37	2022-09-22
		38	266	163	158	167	174	190	2020-09-23	214	2020-10-24 22:57:07	2021-09-23	241	2021-10-10 10:23:29	2022-09-23
		39	267	165	171	183	188	201	2020-09-24	223	2020-10-24 22:58:32	2021-09-24	251	2021-10-10 10:23:41	2022-09-24
		39	268	163	187	172	181	229	2020-09-25	203	2020-10-24 22:59:06	2021-09-25	289	2021-10-31 08:46:49	2022-09-25
		39	269	206	187	216	169	198	2020-09-26	200	2020-10-24 23:00:30	2021-09-26	217	2021-10-31 08:47:03	2022-09-26
		39	270	168	189	187	188	209	2020-09-27	217	2020-10-24 23:00:49	2021-09-27	286	2021-10-31 09:02:17	2022-09-27
		39	271	156	169	169	189	177	2020-09-28	234	2020-10-24 23:01:17	2021-09-28	234	2021-10-31 08:47:35	2022-09-28
		39	272	177	188	178	196	186	2020-09-29	196	2020-11-01 16:24:10	2021-09-29	274	2021-10-17 11:03:11	2022-09-29
		39	273	178	201	178	212	204	2020-09-30	195	2020-11-01 20:10:26	2021-09-30	244	2021-10-17 11:03:20	2022-09-30
		40	274	164	183	192	223	208	2020-10-01	212	2020-11-01 20:11:24	2021-10-01	268	2021-10-31 08:47:46	2022-10-01
		40	275	182	189	149	164	203	2020-10-02	230	2020-11-01 16:25:04	2021-10-02	269	2021-10-10 10:25:07	2022-10-02
		40	276	163	190	173	219	203	2020-10-03	191	2020-11-01 20:12:29	2021-10-03	265	2021-10-17 11:03:42	2022-10-03
		40	277	159	203	179	183	224	2020-10-04	207	2020-11-01 20:17:21	2021-10-04	261	2021-10-31 08:48:01	2022-10-04
		40	278	183	180	194	170	183	2020-10-05	210	2020-11-01 20:18:04	2021-10-05	278	2021-10-31 08:48:15	2022-10-05
		40	279	184	208	200	197	168	2020-10-06	229	2020-11-07 23:15:40	2021-10-06	242	2021-10-31 08:48:26	2022-10-06
		40	280	189	197	181	198	209	2020-10-07	201	2020-11-07 23:16:43	2021-10-07	252	2021-11-14 08:35:14	2022-10-07
		41	281	184	205	192	211	218	2020-10-08	211	2020-11-07 23:17:33	2021-10-08	242	2021-10-24 09:59:56	2022-10-08
		41	282	178	172	181	181	170	2020-10-09	220	2020-11-07 23:18:06	2021-10-09	262	2021-10-31 08:48:57	2022-10-09
		41	283	193	195	196	199	200	2020-10-10	192	2020-11-07 23:18:52	2021-10-10	271	2021-10-31 08:49:08	2022-10-10
		41	284	164	207	206	195	202	2020-10-11	195	2020-11-07 23:19:28	2021-10-11	288	2021-11-07 09:58:19	2022-10-11
		41	285	173	202	191	207	170	2020-10-12	249	2020-11-07 23:20:04	2021-10-12	303	2021-12-05 09:34:17	2022-10-12
		41	286	166	192	176	174	168	2020-10-13	245	2020-11-07 23:20:44	2021-10-13	258	2021-10-24 10:01:32	2022-10-13
		41	287	188	177	190	186	208	2020-10-14	231	2020-11-07 23:21:15	2021-10-14	245	2021-10-31 08:49:30	2022-10-14
		42	288	151	185	220	183	191	2020-10-15	205	2020-11-15 09:14:35	2021-10-15	238	2021-11-07 09:58:57	2022-10-15
		42	289	175	199	205	189	200	2020-10-16	224	2020-11-15 09:15:11	2021-10-16	269	2021-10-24 10:02:39	2022-10-16
		42	290	169	218	230	196	201	2020-10-17	223	2020-11-15 09:15:44	2021-10-17	281	2021-10-24 10:02:55	2022-10-17
		42	291	183	206	189	229	174	2020-10-18	229	2020-11-15 09:16:16	2021-10-18	240	2021-11-07 09:59:11	2022-10-18
		42	292	216	206	189	184	187	2020-10-19	222	2020-11-15 09:17:04	2021-10-19	264	2021-11-14 08:35:31	2022-10-19
		42	293	159	207	197	166	215	2020-10-20	239	2020-11-15 09:17:47	2021-10-20	320	2021-10-31 08:50:06	2022-10-20
		42	294	195	199	185	218	236	2020-10-21	239	2020-11-15 09:18:19	2021-10-21	283	2021-11-14 08:35:45	2022-10-21
		43	295	194	180	196	196	196	2020-10-22	268	2020-11-22 10:35:21	2021-10-22	260	2021-11-21 10:29:51	2022-10-22
		43	296	208	204	216	203	182	2020-10-23	267	2020-11-22 10:36:01	2021-10-23	280	2021-10-31 08:50:57	2022-10-23
		43	297	176	182	191	211	197	2020-10-24	276	2020-11-22 10:36:36	2021-10-24	295	2021-10-31 08:51:07	2022-10-24
		43	298	187	199	201	211	184	2020-10-25	275	2020-11-22 10:37:26	2021-10-25	264	2021-10-31 08:51:23	2022-10-25
		43	299	205	196	209	193	188	2020-10-26	294	2020-11-22 10:37:57	2021-10-26	311	2021-11-07 10:00:18	2022-10-26
		43	300	218	196	210	188	202	2020-10-27	273	2020-11-22 10:38:48	2021-10-27	287	2021-11-07 10:00:33	2022-10-27
		43	301	173	193	200	183	205	2020-10-28	268	2020-11-22 10:39:20	2021-10-28	309	2021-11-07 10:00:49	2022-10-28
		44	302	207	187	192	214	180	2020-10-29	295	2020-11-29 14:36:36	2021-10-29	286	2021-11-21 10:30:04	2022-10-29
		44	303	205	200	212	232	193	2020-10-30	309	2020-11-29 14:37:25	2021-10-30	272	2021-11-14 08:36:21	2022-10-30
		44	304	189	203	228	181	200	2020-10-31	304	2020-11-29 14:38:02	2021-10-31	281	2021-11-07 10:04:17	2022-10-31
		44	305	180	219	219	218	208	2020-11-01	275	2020-11-29 14:38:41	2021-11-01	307	2021-11-28 11:12:38	2022-11-01
		44	306	243	210	193	206	218	2020-11-02	287	2020-11-22 10:42:27	2021-11-02	331	2021-11-21 10:30:17	2022-11-02
		44	307	217	194	217	206	222	2020-11-03	317	2020-11-22 10:42:53	2021-11-03	308	2021-11-07 10:05:11	2022-11-03
		44	308	212	230	203	209	220	2020-11-04	345	2020-11-22 10:43:33	2021-11-04	297	2021-11-14 08:36:42	2022-11-04
		45	309	205	240	214	208	220	2020-11-05	310	2020-11-22 10:44:11	2021-11-05	296	2021-12-05 09:32:49	2022-11-05
		45	310	199	215	205	213	191	2020-11-06	332	2020-11-22 10:44:55	2021-11-06	293	2021-11-21 10:30:37	2022-11-06
		45	311	196	206	227	210	217	2020-11-07	328	2020-11-22 10:45:26	2021-11-07	306	2021-12-05 09:33:03	2022-11-07
		45	312	189	225	184	183	206	2020-11-08	338	2020-11-22 10:46:23	2021-11-08	323	2021-12-05 09:33:16	2022-11-08
		45	313	183	194	197	204	207	2020-11-09	372	2020-11-22 10:47:01	2021-11-09	291	2021-12-05 09:33:45	2022-11-09
		45	314	205	207	219	212	199	2020-11-10	387	2020-11-29 14:42:23	2021-11-10	306	2021-12-05 09:33:58	2022-11-10
		45	315	172	202	215	173	219	2020-11-11	370	2020-11-22 10:48:15	2021-11-11	305	2021-11-21 10:31:11	2022-11-11
		46	316	200	180	187	202	201	2020-11-12	378	2020-11-29 14:44:53	2021-11-12	287	2021-12-05 09:40:08	2022-11-12
		46	317	205	222	230	199	183	2020-11-13	399	2020-12-06 14:48:58	2021-11-13	278	2021-11-21 10:31:34	2022-11-13
		46	318	182	216	220	197	195	2020-11-14	369	2020-11-29 14:48:43	2021-11-14	280	2021-12-05 09:34:29	2022-11-14
		46	319	172	199	221	245	200	2020-11-15	382	2020-12-06 14:55:11	2021-11-15	324	2021-12-05 09:34:42	2022-11-15
		46	320	190	222	206	219	190	2020-11-16	393	2020-11-22 10:51:54	2021-11-16	312	2021-12-05 09:34:53	2022-11-16
		46	321	211	219	194	187	190	2020-11-17	439	2020-11-29 14:50:57	2021-11-17	302	2021-11-28 11:13:13	2022-11-17
		46	322	207	195	206	212	188	2020-11-18	395	2020-11-29 14:52:09	2021-11-18	314	2021-12-05 09:35:07	2022-11-18
		47	323	185	197	203	244	221	2020-11-19	432	2020-12-12 23:18:19	2021-11-19	304	2021-12-05 09:35:21	2022-11-19
		47	324	214	209	220	208	192	2020-11-20	423	2020-11-29 14:55:28	2021-11-20	267	2021-12-05 09:35:33	2022-11-20
		47	325	174	215	207	211	178	2020-11-21	427	2020-12-12 23:20:02	2021-11-21	280	2021-11-28 11:14:46	2022-11-21
		47	326	191	212	204	186	207	2020-11-22	397	2020-11-29 14:56:53	2021-11-22	314	2021-12-19 10:02:13	2022-11-22
		47	327	211	179	226	212	220	2020-11-23	433	2020-12-12 23:22:13	2021-11-23	295	2021-12-05 09:36:01	2022-11-23
		47	328	178	220	197	203	202	2020-11-24	458	2020-12-06 15:02:58	2021-11-24	311	2021-12-19 10:02:33	2022-11-24
		47	329	176	220	238	205	202	2020-11-25	473	2020-12-06 15:03:57	2021-11-25	266	2021-12-05 09:36:31	2022-11-25
		48	330	196	230	201	212	213	2020-11-26	451	2020-12-06 15:05:12	2021-11-26	339	2022-02-06 09:59:05	2022-11-26
		48	331	195	198	220	237	212	2020-11-27	367	2020-12-12 23:24:31	2021-11-27	314	2021-12-05 09:36:54	2022-11-27
		48	332	203	196	234	245	197	2020-11-28	385	2020-12-20 12:08:41	2021-11-28	314	2021-12-05 09:37:16	2022-11-28
		48	333	168	218	228	212	212	2020-11-29	419	2020-12-12 23:26:26	2021-11-29	319	2021-12-12 09:30:13	2022-11-29
		48	334	188	209	212	224	224	2020-11-30	424	2020-12-20 12:18:33	2021-11-30	327	2022-01-02 10:14:01	2022-11-30
		48	335	205	203	214	205	202	2020-12-01	412	2021-01-03 21:41:20	2021-12-01	304	2022-01-02 10:14:20	2022-12-01
		48	336	197	206	227	193	208	2020-12-02	457	2021-01-03 21:41:46	2021-12-02	314	2022-01-02 10:14:32	2022-12-02
		49	337	186	207	223	220	204	2020-12-03	467	2020-12-12 23:29:07	2021-12-03	309	2021-12-12 09:30:49	2022-12-03
		49	338	204	190	210	227	191	2020-12-04	426	2020-12-20 12:22:53	2021-12-04	272	2022-01-02 10:14:45	2022-12-04
		49	339	178	230	220	206	193	2020-12-05	418	2020-12-26 23:44:14	2021-12-05	243	2021-12-19 10:03:02	2022-12-05
		49	340	203	195	193	208	205	2020-12-06	413	2020-12-20 12:23:52	2021-12-06	306	2021-12-19 10:08:14	2022-12-06
		49	341	193	240	202	194	219	2020-12-07	453	2020-12-20 12:24:37	2021-12-07	271	2022-01-02 10:14:58	2022-12-07
		49	342	237	220	226	213	188	2020-12-08	394	2020-12-20 12:30:45	2021-12-08	290	2021-12-19 10:03:32	2022-12-08
		49	343	198	188	225	191	192	2020-12-09	422	2020-12-26 23:46:04	2021-12-09	305	2022-01-02 10:15:13	2022-12-09
		50	344	197	241	194	263	206	2020-12-10	408	2020-12-26 23:46:54	2021-12-10	285	2022-01-09 10:46:04	2022-12-10
		50	345	177	187	236	193	207	2020-12-11	417	2020-12-20 12:34:30	2021-12-11	303	2022-01-02 10:15:36	2022-12-11
		50	346	219	227	208	231	208	2020-12-12	360	2020-12-26 23:48:22	2021-12-12	251	2022-01-02 10:15:48	2022-12-12
		50	347	189	212	185	204	226	2020-12-13	406	2020-12-26 23:48:57	2021-12-13	295	2021-12-19 10:05:21	2022-12-13
		50	348	220	211	215	212	198	2020-12-14	408	2020-12-26 23:49:33	2021-12-14	326	2022-01-09 10:46:22	2022-12-14
		50	349	233	200	221	227	220	2020-12-15	385	2021-01-09 19:21:08	2021-12-15	292	2021-12-26 08:51:38	2022-12-15
		50	350	220	241	232	202	212	2020-12-16	370	2021-01-16 21:16:20	2021-12-16	282	2022-01-02 10:16:14	2022-12-16
		51	351	209	203	205	218	206	2020-12-17	367	2020-12-26 23:51:23	2021-12-17	323	2021-12-26 08:52:02	2022-12-17
		51	352	197	207	244	194	238	2020-12-18	357	2021-01-09 19:22:38	2021-12-18	278	2022-01-09 10:46:43	2022-12-18
		51	353	201	244	221	253	234	2020-12-19	340	2021-01-16 21:17:59	2021-12-19	310	2022-01-02 10:16:42	2022-12-19
		51	354	227	222	224	217	239	2020-12-20	352	2020-12-26 23:53:10	2021-12-20	330	2022-01-23 09:42:38	2022-12-20
		51	355	182	223	208	238	237	2020-12-21	316	2020-12-26 23:53:36	2021-12-21	337	2022-01-23 09:42:52	2022-12-21
		51	356	205	235	227	218	216	2020-12-22	388	2021-01-09 19:24:06	2021-12-22	293	2022-01-23 09:43:06	2022-12-22
		51	357	189	249	219	216	231	2020-12-23	337	2021-01-03 21:39:20	2021-12-23	297	2022-01-23 09:43:19	2022-12-23
		52	358	211	223	202	223	221	2020-12-24	320	2021-01-09 19:25:22	2021-12-24	332	2022-01-23 09:43:30	2022-12-24
		52	359	221	235	264	216	216	2020-12-25	347	2021-01-01 18:08:42	2021-12-25	307	2022-01-16 09:42:33	2022-12-25
		52	360	198	232	241	236	228	2020-12-26	298	2021-01-01 18:09:11	2021-12-26	292	2022-01-02 10:17:52	2022-12-26
		52	361	201	229	231	250	215	2020-12-27	307	2021-01-03 21:48:12	2021-12-27	285	2022-01-09 10:48:27	2022-12-27
		52	362	220	224	220	242	225	2020-12-28	326	2021-01-16 21:22:40	2021-12-28	309	2022-01-23 09:46:28	2022-12-28
		52	363	210	261	237	233	204	2020-12-29	301	2021-01-09 19:27:33	2021-12-29	295	2022-01-23 09:46:41	2022-12-29
		52	364	215	274	225	206	235	2020-12-30	285	2021-01-23 20:12:02	2021-12-30	298	2022-01-23 09:47:00	2022-12-30
		52	365	239	258	203	250	259	2020-12-31	295	2021-01-09 19:28:52	2021-12-31	301	2022-01-30 10:40:54	2022-12-31

## Sheet: Son Güncelleme
Son Güncelleme
2022-07-10 15:14:32
